# Supplementary material for: Exome-Based Genomic Markers Could Improve Prediction of Checkpoint Inhibitor Efficacy Independently of Tumor Type
Source: Int J Mol Sci. 2023 Apr 20;24(8):7592. doi: 10.3390/ijms24087592 (PMC10144126; doi:10.3390/ijms24087592)
Supplement: Supplementary file 1 [file ijms-24-07592-s001.zip]

Archive with 2 entries (2 files):
- Supplementary_Figure S1.pdf
- Supplementary_tables.pdf
